# Supplementary material for: Gene expression profiling and construction of a putative gene regulatory network of bladder cancer tumor-initiating cells
Source: Oncotarget. 2017 Nov 30;8(67):111271–80. doi: 10.18632/oncotarget.22771 (PMC5762320; doi:10.18632/oncotarget.22771)
Supplement: Supplementary file 2 [file oncotarget-08-111271-s002.xlsx]

## Sheet: SW780
Here shows all the differentially expressed genes in bladder cancer cell line WU
SW780+ represents the CD44high cell components; SW780- represents the CD44low cell components
For fold.call, P (present) is for P-value greater than 0.5
SW780-	SW780+	GeneSymbol	EntrezID	Fold	Fold.call	Type	SW780-	SW780+	GeneSymbol	EntrezID	Fold	Fold.call	Down
2.59692	7.15697	ANK1	286	2.75595	P	UP	5.07875	2.53785	UCHL1	7345	0.4997	P	Down
2.64544	7.21815	NCALD	83988	2.72853	P	UP	5.285	2.62399	UBE3A	7337	0.496498	P	Down
2.50047	6.821	MYO5B	4645	2.72788	P	UP	7.52908	3.73294	AEBP2	121536	0.495803	P	Down
6.35736	16.5821	BCL2L14	79370	2.60832	P	UP	8.13491	4.02214	CTNNA1	1495	0.49443	P	Down
2.64498	6.56577	NOS1AP	9722	2.48235	P	UP	8.16837	4.02733	HAVCR1	26762	0.49304	P	Down
2.68445	6.45778	CD99L2	83692	2.40562	P	UP	6.39031	3.14666	CEP152	22995	0.492411	P	Down
2.54298	5.92057	SLC18A2	6571	2.3282	P	UP	5.16718	2.53763	OPA1	4976	0.491106	P	Down
2.50701	5.80383	C1QTNF7	114905	2.31504	P	UP	5.37669	2.63911	C3orf59	151963	0.490842	P	Down
2.54394	5.68098	MGC87042	256227	2.23314	P	UP	6.26308	3.07143	ITSN2	50618	0.490402	P	Down
2.64156	5.8787	ADAMTS14	140766	2.22547	P	UP	6.42957	3.15027	HPGD	3248	0.489967	P	Down
2.53303	5.50056	LCK	3932	2.17153	P	UP	5.83376	2.85783	LIMA1	51474	0.489877	P	Down
2.53268	5.49162	GK2	2712	2.16831	P	UP	5.24056	2.56498	C15orf44	81556	0.489447	P	Down
2.4932	5.34353	BCHE	590	2.14325	P	UP	5.14379	2.51268	NPRL3	8131	0.488489	P	Down
2.56142	5.46439	HOXC4	3221	2.13334	P	UP	8.82938	4.30311	SLC39A6	25800	0.487362	P	Down
2.52306	5.36661	MT1M	4499	2.12702	P	UP	6.56221	3.18879	LRRCC1		0.485933	P	Down
2.50996	5.322	C6orf105	84830	2.12035	P	UP	6.47466	3.1336	P2RX5	5026	0.483979	P	Down
2.52971	5.31422	KIAA1804	84451	2.10072	P	UP	6.40232	3.09406	TAS2R41	259287	0.483271	P	Down
2.71459	5.69703	UHRF1	29128	2.09867	P	UP	7.92203	3.8235	HMCN1	83872	0.482641	P	Down
2.50777	5.24105	ICAM2	3384	2.08993	P	UP	6.03742	2.90574	BCLAF1	9774	0.481288	P	Down
2.50741	5.21755	BEST3	144453	2.08085	P	UP	5.6442	2.71341	FLII	2314	0.480742	P	Down
2.65993	5.52651	PRR15L	79170	2.07769	P	UP	5.23446	2.51268	CASP3	836	0.480027	P	Down
2.50982	5.1972	CNKSR3	154043	2.07074	P	UP	5.24898	2.51268	EDEM3	80267	0.478699	P	Down
2.64628	5.44834	FKBP5	2289	2.05887	P	UP	7.05145	3.37103	ITGB1	3688	0.478061	P	Down
2.50665	5.13427	PAEP	5047	2.04826	P	UP	5.25635	2.51268	ZNF614	80110	0.478028	P	Down
4.23842	8.64001	SART1	9092	2.0385	P	UP	7.04138	3.3546	PRRG1	5638	0.476413	P	Down
4.1996	8.52939	RNF41	10193	2.031	P	UP	7.94577	3.78123	F3	2152	0.47588	P	Down
2.52919	5.12746	C14orf80	283643	2.02731	P	UP	6.21881	2.95673	CCDC43	124808	0.475449	P	Down
2.54636	5.12816	CNR1	1268	2.01392	P	UP	5.52155	2.61398	XPO5	57510	0.473414	P	Down
3.27406	6.5846	TRIM5	85363	2.01114	P	UP	6.7385	3.18724	DIS3	22894	0.47299	P	Down
2.55825	5.13357	EPB49	2039	2.00667	P	UP	7.50316	3.54608	C8orf83	286144	0.472611	P	Down
2.60221	5.22059	OR8J1	219477	2.00621	P	UP	7.84127	3.6918	NANOS1	340719	0.470816	P	Down
2.49968	5.01251	MAGEA12	4111	2.00526	P	UP	6.28018	2.95394	NONO	4841	0.470359	P	Down
							7.28187	3.41893	CDCA7L	55536	0.469512	P	Down
							5.74858	2.69532	GAS7	8522	0.468867	P	Down
							5.43062	2.54622	CASC4	113201	0.468864	P	Down
							5.61971	2.63416	ACTN4	81	0.468737	P	Down
							6.2512	2.92951	ALG3	10195	0.468632	P	Down
							7.46627	3.48586	HEPHL1	341208	0.466881	P	Down
							6.27629	2.92768	C1orf9	51430	0.466466	P	Down
							6.2045	2.88862	CDH2	1000	0.465569	P	Down
							8.01196	3.72446	AZIN1	51582	0.464863	P	Down
							5.40559	2.51268	RANBP17	64901	0.464831	P	Down
							5.41364	2.51268	ZNF512	84450	0.464139	P	Down
							12.5305	5.76779	SYT5	6861	0.460299	P	Down
							5.60794	2.57906	CARM1	10498	0.459894	P	Down
							8.64622	3.96121	NEK7	140609	0.458144	P	Down
							6.76937	3.09127	CEP55	55165	0.456656	P	Down
							6.03951	2.75305	TBX5	6910	0.45584	P	Down
							9.20884	4.19019	KIF27	55582	0.455019	P	Down
							5.75311	2.61401	FAM104B	90736	0.454366	P	Down
							6.30506	2.85536	FAM3D	131177	0.452868	P	Down
							6.65892	3.00918	ATF3	467	0.451902	P	Down
							6.87971	3.10846	WEE2	494551	0.45183	P	Down
							5.57697	2.51268	PKP2	5318	0.450546	P	Down
							5.58658	2.51268	CAPRIN2	65981	0.449771	P	Down
							7.62824	3.42829	ATP8B4	79895	0.449421	P	Down
							6.6574	2.95739	MST4	51765	0.444226	P	Down
							8.87637	3.93096	TCHP	84260	0.442856	P	Down
							5.67838	2.51268	ANKRD28	23243	0.4425	P	Down
							5.75169	2.54276	CLPTM1	1209	0.44209	P	Down
							5.96624	2.62969	ZNF146	7705	0.440762	P	Down
							7.6843	3.37452	S1PR5	53637	0.439145	P	Down
							7.53139	3.29763	RBM12	8904	0.437851	P	Down
							5.89683	2.55894	CLU	1191	0.433953	P	Down
							5.8394	2.51268	MYC	4609	0.430298	P	Down
							5.84031	2.51268	PIK3R1	5295	0.430231	P	Down
							5.84339	2.51268	NXF2	56001	0.430004	P	Down
							5.89488	2.53402	NAA16	79612	0.429867	P	Down
							5.86782	2.51268	TBR1	10716	0.428215	P	Down
							8.94946	3.83144	NCAPG	64151	0.42812	P	Down
							5.97946	2.55462	NCAPD3	23310	0.427233	P	Down
							6.04043	2.57538	SLC16A3	9123	0.426358	P	Down
							6.21557	2.64911	OR4C16	219428	0.426205	P	Down
							5.90666	2.51268	TNIP3	79931	0.425398	P	Down
							5.90957	2.51268	SPAST	6683	0.425189	P	Down
							6.14982	2.61435	ANKRD13A	88455	0.425111	P	Down
							5.92296	2.51268	ASB11	140456	0.424228	P	Down
							6.85106	2.89149	IL4	3565	0.42205	P	Down
							6.31009	2.66082	CTNNB1	1499	0.421677	P	Down
							5.98744	2.51268	PPIP5K2	23262	0.419659	P	Down
							6.28885	2.63096	MED14	9282	0.418354	P	Down
							9.78674	4.09287	INO80D	54891	0.418205	P	Down
							6.4346	2.678	OGN	4969	0.416188	P	Down
							6.10529	2.5363	MAGED2	10916	0.415426	P	Down
							6.0523	2.51268	ZBTB11	27107	0.415162	P	Down
							6.43481	2.65601	C1orf177	163747	0.412756	P	Down
							6.10728	2.51268	GLYAT	10249	0.411424	P	Down
							7.1364	2.93455	SF3B1	23451	0.411209	P	Down
							7.36736	2.98885	ADAM7	8756	0.405688	P	Down
							6.38874	2.58704	DNAJC14	85406	0.404938	P	Down
							6.20701	2.51268	CRISPLD1	83690	0.404814	P	Down
							6.21121	2.51268	RECQL	5965	0.40454	P	Down
							6.39904	2.58018	HMMR	3161	0.403213	P	Down
							6.75285	2.72031	SSX2IP	117178	0.402839	P	Down
							6.47771	2.6007	IMPA1	3612	0.401484	P	Down
							7.1527	2.86177	SYPL1	6856	0.400096	P	Down
							6.62892	2.63847	MS4A2	2206	0.398024	P	Down
							7.41133	2.93103	PRMT3	10196	0.39548	P	Down
							6.99138	2.74936	HAUS6	54801	0.393249	P	Down
							6.70677	2.6098	DIS3L2	129563	0.38913	P	Down
							6.75041	2.6263	RBP2	5948	0.389058	P	Down
							6.51606	2.5302	SCML1	6322	0.388302	P	Down
							8.56864	3.32113	HERC6	55008	0.387591	P	Down
							8.50672	3.27777	ABCE1	6059	0.385315	P	Down
							6.74379	2.58681	CT45A2	728911	0.383583	P	Down
							6.96997	2.66203	CACYBP	27101	0.381929	P	Down
							10.394	3.95184	LNX2	222484	0.380205	P	Down
							6.69034	2.51268	NLRP7	199713	0.375569	P	Down
							6.79779	2.55171	KCNIP1	30820	0.375373	P	Down
							6.86126	2.51268	ARL13B	200894	0.366213	P	Down
							8.95833	3.21453	ATP6V1G2	534	0.358831	P	Down
							7.33411	2.62909	CNOT3	4849	0.358474	P	Down
							7.06903	2.51268	ERBB2IP	55914	0.35545	P	Down
							8.22557	2.86258	DGCR8	54487	0.34801	P	Down
							7.40389	2.54419	TMEM155	132332	0.343628	P	Down
							7.51797	2.53936	FAM101A	144347	0.337772	P	Down
							8.20895	2.71631	RFWD2	64326	0.330896	P	Down
							7.79821	2.51268	DHX9	1660	0.322213	P	Down
							7.93364	2.51268	SLC6A8	6535	0.316712	P	Down
							7.97563	2.51268	MOCS1	4337	0.315045	P	Down
							8.08369	2.51268	PLAGL1	5325	0.310834	P	Down
							8.11246	2.51268	PHF6	84295	0.309732	P	Down
							8.51383	2.57707	SEPT7	989	0.302693	P	Down
							9.62549	2.64578	RGS8	85397	0.274872	P	Down
							10.6084	2.51268	GART	2618	0.236858	P	Down

## Sheet: HT-1376
Here shows all the differentially expressed genes in bladder cancer cell line EJ
HT-1376+ represents the CD44high cell components; HT-1376- represents the CD44low cell components
For fold.call, P (present) is for P-value greater than 0.5
HT-1376-	HT-1376+	GeneSymbol	EntrezID	Fold	Fold.call	Type	HT-1376-	HT-1376+	GeneSymbol	EntrezID	Fold	Fold.call	Type
2.54408	8.28979	PLA2G4C	8605	3.25846	P	UP	5.11738	2.51432	PXT1	222659	0.49133	P	Down
2.59944	8.23177	DNAH12	201625	3.16675	P	UP	5.30507	2.55113	B4GALNT2	124872	0.480885	P	Down
2.63694	8.30725	ADAM7	8756	3.15034	P	UP	5.90102	2.79638	GPSM1	26086	0.47388	P	Down
2.51373	7.88823	SLIT1	6585	3.13806	P	UP	11.1932	5.22088	LCA5L	150082	0.466434	P	Down
2.51373	7.87273	LTB	4050	3.13189	P	UP	5.99466	2.74924	GTF2E1	2960	0.458614	P	Down
2.5445	7.8641	NKG7	4818	3.09063	P	UP	5.62876	2.57612	CARM1	10498	0.457671	P	Down
2.55022	7.51114	URB1	9875	2.94529	P	UP	9.19249	4.16021	ERBB2IP	55914	0.452567	P	Down
2.51373	7.37868	NPAS3	64067	2.93535	P	UP	5.66634	2.5391	CPA4	51200	0.448102	P	Down
2.64016	7.61941	DGCR8	54487	2.88597	P	UP	5.79815	2.59168	ROBO2	6092	0.446983	P	Down
2.64173	7.50243	OR2T27	403239	2.83997	P	UP	5.80768	2.59084	TM7SF4	81501	0.446106	P	Down
2.51373	6.97534	C5AR1	728	2.7749	P	UP	5.7755	2.54761	TNFAIP2	7127	0.441106	P	Down
2.64571	7.2874	NM_021192		2.75442	P	UP	10.9213	4.81286	AMOT	154796	0.440688	P	Down
2.57621	6.71066	PTPN20B	26095	2.60485	P	UP	5.83074	2.51778	KLF11	8462	0.431811	P	Down
2.62174	6.74733	TMEM114	283953	2.5736	P	UP	7.28307	3.04624	C1orf92	149499	0.418263	P	Down
2.57592	6.60284	GRIA4	2893	2.5633	P	UP	6.42866	2.57025	KCNE1	3753	0.399812	P	Down
6.96135	17.7478	DHRS9	10170	2.54948	P	UP	8.605	3.42763	SLC4A9	83697	0.39833	P	Down
2.6377	6.64838	GPR110	266977	2.52052	P	UP	7.9288	3.1552	CNN2	1265	0.397942	P	Down
3.68689	9.28058	INSRR	3645	2.51718	P	UP	6.74421	2.51184	CDKL4	344387	0.372444	P	Down
2.57606	6.46544	TAS2R8	50836	2.50982	P	UP	7.10093	2.5221	JAKMIP2	9832	0.355178	P	Down
2.51373	6.18597	HTR1B	3351	2.46087	P	UP	7.26306	2.57955	STOM	2040	0.35516	P	Down
2.59737	6.3858	EYS	346007	2.45857	P	UP	7.08294	2.49979	DMGDH	29958	0.352932	P	Down
3.82121	8.97976	APOB	338	2.34998	P	UP	7.38579	2.51427	ALS2CR11	151254	0.34042	P	Down
2.82298	6.62238	GLIPR1L1	256710	2.34589	P	UP	7.57936	2.54513	ATP10B	23120	0.335797	P	Down
2.70095	6.24833	SLCO1A2	6579	2.31338	P	UP	7.87983	2.52197	MFAP2	4237	0.320054	P	Down
2.55493	5.90666	C16orf78	123970	2.31187	P	UP	7.97509	2.49202	OR1K1	392392	0.312475	P	Down
2.51373	5.76547	TCTE3	6991	2.29359	P	UP	8.59652	2.59273	POTEC	388468	0.301602	P	Down
2.86269	6.52815	OR6A2	8590	2.28042	P	UP	8.90661	2.53822	OR10G9	219870	0.284982	P	Down
2.54833	5.73888	MCHR2	84539	2.25202	P	UP
2.51373	5.60533	ZHX1	11244	2.22988	P	UP
2.51373	5.5984	TPD52L3	89882	2.22713	P	UP
3.72076	8.27402	FMN2	56776	2.22374	P	UP
2.51373	5.56894	PNLDC1	154197	2.21541	P	UP
2.51373	5.53998	SAA2	6289	2.20389	P	UP
7.91744	17.4212	CHST3	9469	2.20036	P	UP
2.51373	5.3758	DNAH9	1770	2.13857	P	UP
2.51373	5.34684	TNFRSF9	3604	2.12705	P	UP
2.75813	5.82084	RTP1	132112	2.11043	P	UP
2.60191	5.42836	TRPC4	7223	2.08629	P	UP
2.51373	5.1527	IPO11	51194	2.04982	P	UP
2.71271	5.4869	USP2	9099	2.02266	P	UP

## Sheet: T24
Here shows all the differentially expressed genes in bladder cancer cell line T24
T24+ represents the CD44high cell components; T24- represents the CD44low cell components
For fold.call, P (present) is for P-value greater than 0.5
T24-	T24+	GeneSymbol	EntrezID	Fold	Fold.call	Type	T24-	T24+	GeneSymbol	EntrezID	Fold	Fold.call	Type
55.1369	239.116	HIST1H1C	3006	4.33677	P	UP	53.8987	26.7787	GTDC1	79712	0.496834	P	Down
66.5275	251.121	HIRA	7290	3.77469	P	UP	70.7148	33.9397	PCSK9	255738	0.479952	P	Down
36.9789	130.838	WSB1	26118	3.53817	P	UP	74.47	35.5444	ATP2A2	488	0.477299	P	Down
24.0689	76.7491	HIST1H1D	3007	3.18873	P	UP	413.307	194.045	NCOA7	135112	0.469495	P	Down
46.4948	146.066	ETS1	2113	3.14156	P	UP	122.108	56.3992	S100A4	6275	0.46188	P	Down
178.68	480.081	MAGOH	4116	2.68683	P	UP	54.8975	24.9287	ASS1	445	0.454095	P	Down
584.866	1523.03	LOC100506032 /// NBPF1 /// NBPF10 /// NBPF11 /// NBPF14 /// NBPF15 /// NBPF16 /// NBPF8 /// NBPF9	100132406 /// 100506032 /// 200030 /// 25832 /// 284565 /// 400818 /// 55672 /// 728841 /// 728936	2.60406	P	UP	191.708	86.0519	RANBP2 /// RGPD1 /// RGPD2 /// RGPD3 /// RGPD4 /// RGPD5 /// RGPD6 /// RGPD8	285190 /// 400966 /// 5903 /// 653489 /// 727851 /// 729540 /// 729857 /// 84220	0.44887	P	Down
98.6272	251.794	TNKS2	80351	2.55299	P	UP	68.8276	29.1218	MLLT10	8028	0.423113	P	Down
26.2703	65.0255	EML2	24139	2.47524	P	UP	50.0612	20.8703	SLC27A2	11001	0.416896	P	Down
78.4541	187.745	PIP5K1A	8394	2.39306	P	UP	246.659	102.336	APP	351	0.414889	P	Down
78.9269	176.044	SUCLG2	8801	2.23046	P	UP	64.1485	24.9313	WDR3	10885	0.38865	P	Down
87.4331	192.765	HIST2H2AC	8338	2.20471	P	UP	82.71	31.4848	CKB /// LOC100508025 /// LOC100508484	100508025 /// 100508484 /// 1152	0.380665	P	Down
39.3564	86.5417	SCRN1	9805	2.19892	P	UP	88.3992	32.8798	SETD5	55209	0.371947	P	Down
30.2079	65.4096	YAP1	10413	2.16532	P	UP	149.287	48.3992	PTGS2	5743	0.324203	P	Down
142.279	301.082	BAX	581	2.11614	P	UP	98.4252	31.5563	GAGE1 /// GAGE12B /// GAGE12C /// GAGE12D /// GAGE12E /// GAGE12F /// GAGE12G /// GAGE12H /// GAGE12I /// GAGE12J /// GAGE13 /// GAGE2A /// GAGE2B /// GAGE2C /// GAGE2D /// GAGE2E /// GAGE4 /// GAGE5 /// GAGE7 /// GAGE8	100008586 /// 100101629 /// 100132399 /// 2543 /// 2574 /// 2576 /// 2577 /// 2579 /// 26748 /// 26749 /// 645037 /// 645051 /// 645073 /// 729396 /// 729408 /// 729422 /// 729428 /// 729431 /// 729442 /// 729447	0.320612	P	Down
116.604	241.737	TAOK1	57551	2.07314	P	UP	74.0374	23.5069	MSL1	339287	0.317501	P	Down
56.5878	117.182	LMNB1 /// PCIF1	4001 /// 63935	2.0708	P	UP	51.8992	15.2031	MAGEB2	4113	0.292935	P	Down
34.8992	72.0189	LMNB1	4001	2.06363	P	UP	137.295	39.1807	MAGEA3 /// MAGEA6	4102 /// 4105	0.285376	P	Down
497.368	1020.61	HSPA5	3309	2.05202	P	UP	75.6492	21.4227	CXADR	1525	0.283184	P	Down
52.4086	105.563	WLS	79971	2.01423	P	UP	127.68	35.6208	S100P	6286	0.278984	P	Down
125.685	251.899	DAD1	1603	2.00421	P	UP	65.1492	18.0063	RPS6	6194	0.276385	P	Down
							62.663	16.9697	CPS1	1373	0.270809	P	Down
							66.8292	15.8081	GAGE12B /// GAGE12C /// GAGE12D /// GAGE12E /// GAGE12F /// GAGE12G /// GAGE12H /// GAGE12I /// GAGE2A /// GAGE2B /// GAGE2C /// GAGE5 /// GAGE7	100008586 /// 100132399 /// 2574 /// 2577 /// 2579 /// 26748 /// 645037 /// 645073 /// 729422 /// 729428 /// 729431 /// 729442 /// 729447	0.236545	P	Down
							107.896	18.8419	NPTX1	4884	0.17463	P	Down
							86.6329	11.5459	FBN1	2200	0.133274	P	Down
							208.645	14.855	PLAC8	51316	0.0711976	P	Down
							363.618	23.7853	GAL	51083	0.0654129	P	Down
							75.5553	4.03671	GAGE1 /// GAGE13 /// GAGE2A /// GAGE2B /// GAGE2C /// GAGE2D /// GAGE2E /// GAGE8	100101629 /// 2543 /// 2574 /// 26749 /// 645037 /// 645051 /// 729408 /// 729447	0.0534272	P	Down
							152.911	7.89804	OLR1	4973	0.0516511	P	Down
							124.445	6.12381	CYP1B1	1545	0.0492092	P	Down
							121.329	3.69044	GAGE1 /// GAGE12B /// GAGE12C /// GAGE12D /// GAGE12E /// GAGE12F /// GAGE12G /// GAGE12H /// GAGE12I /// GAGE12J /// GAGE13 /// GAGE2A /// GAGE2B /// GAGE2C /// GAGE2D /// GAGE2E /// GAGE4 /// GAGE5 /// GAGE6 /// GAGE7 /// GAGE8	100008586 /// 100101629 /// 100132399 /// 2543 /// 2574 /// 2576 /// 2577 /// 2578 /// 2579 /// 26748 /// 26749 /// 645037 /// 645051 /// 645073 /// 729396 /// 729408 /// 729422 /// 729428 /// 729431 /// 729442 /// 729447	0.0304167	P	Down
							122.563	3.19277	NTS	4922	0.02605	P	Down

## Sheet: 5637
Here shows all the differentially expressed genes in bladder cancer cell line 5637
5637+ represents the CD44high cell components; 5637- represents the CD44low cell components
For fold.call, P (present) is for P-value greater than 0.5
5637-	5637+	GeneSymbol	EntrezID	Fold	Fold.call	Type	5637-	5637+	GeneSymbol	EntrezID	Fold	Fold.call	Type
5.79162	51.4161	SCARNA14	692149	8.87766	P	UP	93.2196	46.3466	TNFAIP2	7127	0.497176	P	Down
18.8442	118.79	SNORA12	677800	6.3038	P	UP	76.8992	38.1492	PTGS2	5743	0.496093	P	Down
63.0958	252.895	MAGOH	4116	4.00812	P	UP	243.909	119.364	DAPP1	27071	0.489379	P	Down
23.6809	94.4458	SCARNA20	677681	3.98826	P	UP	57.2028	27.9183	CDKN2B	1030	0.488058	P	Down
190.548	656.044	ALOX5AP	241	3.44294	P	UP	880.96	429.526	CLDN4	1364	0.487566	P	Down
19.4253	65.829	SNORA23	677808	3.38882	P	UP	58.1372	28.0553	BACH2	60468	0.482571	P	Down
136.833	429.338	HIST2H2AC	8338	3.13769	P	UP	332.016	159.804	MUC4	4585	0.481312	P	Down
244.114	711.979	ARPC3	10094	2.91658	P	UP	296.724	141.081	CXorf49 /// CXorf49B	100130361 /// 100132994	0.475463	P	Down
36.6273	103.928	C13orf34	79866	2.83743	P	UP	128.288	59.1696	MUC16	94025	0.461225	P	Down
135.696	362.051	NUCKS1	64710	2.66811	P	UP	97.0752	44.7105	MTUS1	57509	0.460576	P	Down
35.0653	93.1157	C5orf46	389336	2.6555	P	UP	142.557	65.4658	SPEN	23013	0.459225	P	Down
33.854	89.3329	SNORA21	619505	2.63877	P	UP	425.921	195.588	SAV1	60485	0.459212	P	Down
61.0274	148.939	IL23A	51561	2.44053	P	UP	181.572	82.1266	SORBS2	8470	0.452308	P	Down
39.1492	92.8461	CMPK1	51727	2.3716	P	UP	150.052	67.6585	ASS1	445	0.450901	P	Down
133.091	307.575	NDUFB3	4709	2.311	P	UP	96.5502	42.5383	LRRN1	57633	0.440582	P	Down
30.2059	69.1695	TFRC	7037	2.28993	P	UP	108.766	46.8858	HIST2H2BE	8349	0.431071	P	Down
23.1825	52.9043	SERPINA1	5265	2.28208	P	UP	133.399	56.3992	KRT23	25984	0.422785	P	Down
186.954	423.944	KRT6B	3854	2.26764	P	UP	72.2808	30.5225	ITGB4	3691	0.422277	P	Down
122.711	277.982	UBE2K	3093	2.26534	P	UP	75.5633	31.7304	NUP210	23225	0.419918	P	Down
63.0356	142.399	RPS25	6230	2.25903	P	UP	165.034	68.5025	GALNT5	11227	0.415082	P	Down
35.6634	79.9947	BLMH	642	2.24305	P	UP	561.097	227.573	IL1F9	56300	0.405586	P	Down
229.374	513.352	MT1X	4501	2.23806	P	UP	107.054	42.3758	B3GNT7	93010	0.395835	P	Down
43.3743	96.8992	IL1F7	27178	2.23402	P	UP	58.0301	21.3403	ATF3	467	0.367745	P	Down
91.3935	204.129	DNAJC19	131118	2.23351	P	UP	52.4444	18.6816	C5orf41	153222	0.356218	P	Down
41.9106	90.1641	COL13A1	1305	2.15134	P	UP	59.8668	20.036	AQP3	360	0.334676	P	Down
31.1492	66.3992	PDGFC	56034	2.13165	P	UP	137.051	45.5968	ELF3	1999	0.3327	P	Down
52.1454	110.382	GSPT2	23708	2.11681	P	UP	102.188	33.6082	OVOL1	5017	0.328884	P	Down
1061.19	2215.99	NDUFB1	4707	2.08821	P	UP	60.3992	19.8589	HSPA6 /// HSPA7	3310 /// 3311	0.328795	P	Down
34.7782	72.4253	PNMA2	10687	2.08249	P	UP	104.334	33.7728	CYP1A1	1543	0.323698	P	Down
25.9721	53.9974	CLASP2	23122	2.07905	P	UP	2349.18	704.869	SPRR2A	6700	0.300048	P	Down
115.78	239.609	CKAP2L	150468	2.06953	P	UP	242.354	69.611	SPRR2E	6704	0.287229	P	Down
57.5534	118.561	FADD	8772	2.06002	P	UP	98.9364	28.2868	IL1RN	3557	0.285909	P	Down
221.491	449.99	PIN4	5303	2.03164	P	UP	486.17	129.195	SPRR1B	6699	0.26574	P	Down
31.2761	63.3223	HIST1H2BH	8345	2.02462	P	UP	149.371	33.2568	EGR1	1958	0.222646	P	Down
44.169	89.0242	EIF4A2 /// SNORA63	1974 /// 6043	2.01554	P	UP	1046.18	232.877	SPRR2D	6703	0.222597	P	Down
25.2329	50.851	EPGN	255324	2.01527	P	UP	184.149	35.4697	EHF	26298	0.192614	P	Down
62.1852	125.149	C6orf225	619208	2.01253	P	UP	172.854	24.7233	SPRR2F	6705	0.14303	P	Down
463.123	930.12	RPL35A	6165	2.00836	P	UP
71.9797	144.098	UNG	7374	2.00192	P	UP
